# Supplementary material for: Validation of De Novo Designs of Solid-Binding Peptides
Source: ACS Cent Sci. 2026 May 22;12(6):789–806. doi: 10.1021/acscentsci.5c02193 (PMC13306600; doi:10.1021/acscentsci.5c02193)
Supplement: Supplementary file 2 [file oc5c02193_si_002.xlsx]

## Sheet: Overview
Sheet Name	Description	Associated Figures and Tables
Peptide Design Methods	Key features of procedures used for design solid-binding peptides	Figure 1
Evaluation Pipeline	Key features of the computational procedures used for evaluating solid-binding peptides	Figures 1 and 2; Table 1
SMFM & MD Data	Peptide affinities and uncertainties from equilibrium MD and MM/GBSA, SMD, umbrella sampling, and SMFM	Figures 2, 3, 4, 5, 6, S9, S26; Tables 2, 3, 4, S5, S6, S7
Aqueous PBS vs. Methanol	Comparison of peptide affinities from SMD simulations and SMFM for subset of peptides between water (SMD) or Aqueous PBS (SMFM) and a 60% methanol solution	Figure 7, S13; Table S8
SMFM Per Peptide Data	Summary of SMFM statistics for three independent trials for each peptide-plastic pair	Figures 4, 5, 6A, S4
Test for unimodality	Summary of Hartigen's dip test for unimodality for three independent trials for each peptide-plastic pair
SMFM Per Peptide Gaussian Fits	Plots of Gaussian distribution fits to the SMFM data for each peptide-plastic pair	Figures 3C, S4, S8, S13
SMFM Statistical Analysis	Stastical analysis of 1) average pull-off force difference between polyethylene and polypropylene for each peptide; 2) adhesion strength difference between MCTS 1 and all other peptides; and 3) adhesion strength difference between Random 5 and all other peptides	Figures S9, S13
SMD Statistical Analysis	Stastical analysis of SMD affinity differences between the computationally-designed peptides and the random controls.

## Sheet: Peptide Design Methods
Design Method (Stage 1)	Unique Starting Conformations	Unique Peptides Evaluated	Total time to Run the Simulation	% Advancing to Next Stage	Designs Evaluated in Equilibrium MD (Stage 2)4
PepBD	25 (polyethylene) 13 (polypropylene)	700,000 (polyethylene) 400,000 (polypropylene)	2 days (100 CPU cores)	0.01-0.02%	20
EDL	N/A1	5,000,000 3	3 days (Google Colab GPU)	4e-06	20
MCTS	N/A1	200000	6 Hours (NVIDIA 3070 GPU and Intel i7-11800H CPU)	6e-05	12
1Peptide conformation not explicitly modeled
2Time for EDL and MCTS includes training the ML model
3We estimate that 10% of all peptides sampled were unique
42 peptides from EDL and MCTS and 6 peptides from PepBD ultimately proceeded to stage 3, SMD simulations

## Sheet: Evaluation Pipeline
Pipeline Stage	Peptides Evaluated	Unique Starting Conformations	Time per Simulation2	Total Simulation Time per Peptide2	Total Run Time2	Convergence Criteria	ΔGads Variance / Strongest ΔGads6 (kcal/mol)	% Peptides Advancing to Next Stage
Equilibrium MD + MM/GBSA (Stage 2)	64 per plastic (52 PepBD and ML designs and 12 controls)	Stage 1: 16 Stage 2: 81	Stage 1: 1 ns Stage 2: 4 ns	58 ns3	2 days for 10 peptides	ΔGads between repeat simulations change by < 6 kcal/mol (<20%)5	4.1 / −36.8 (polyethylene) 4.3 / −35.6 (polypropylene)5	0.2
Steered MD (Stage 3, Option 1)	18 per plastic (10 designs from Stage 2 and 8 controls)	16, evaluated 3 or 6 times for polyethylene or polypropylene	5 ns	240 ns (polyethylene) 480 ns (polypropylene)	1 day per peptide (polyethylene) 1 day per peptide (polypropylene)	ΔGads between repeat simulations change by < 6.5 kcal/mol (<25%) (Table S1 and Table S2)	6.4 / −37.0 (polyethylene) 5.7 / −37.4 (polypropylene)	1
Umbrella Sampling (Stage 3, Option 2)	16 per plastic (10 designs from Stage 2 and 6 controls)	48 windows, 4 conformations per window	1.5 ns (per window)	308 ns4	1 day per peptide	Method of DOI 10.1002/jcc.21989	1.7 / −26.0 (polyethylene) 1.7 / −23.2 (polypropylene)7	1
1Equilibrium MD simulations are broken into two stages. In the first stage, 16 conformations are simulated for 1 ns; in the second stage, the 8 conformations with the strongest adsorption energy at the end of the first stage are simulated for an additional 4 ns
2Timings obtained using 1 GPU node on an NVIDIA V100
3Includes additional 10 ns needed to generate the 16 adsorbed conformations for stage 1
4Includes additional 20 ns to run 4 Steered MD simulations to obtain starting conformations for each simulation window
5Data taken from Table 3 of DOI 10.1039/D5SC04903B. Strongest ΔGads corresponds to the most negative value of ΔGads across designed peptides evaluated using equilibrium MD + MM/GBSA
6We provide ΔGads for the peptide with the highest affinity as evaluated using the corresponding method in the evaluation pipeline to give context for the variance magnitude
7Data taken from Table S2. Strongest ΔGads corresponds to the most negative value of ΔGads across designed peptides evaluated using Umbrella Sampling

## Sheet: SMFM & MD Data
Description	Design Method	Sequence	dG MM/GBSA PE (± 4.1 kcal/mol)	dG MM/GBSA PP (± 4.3 kcal/mol)	dG SMD PE (± 6.4 kcal/mol)	dG SMD PP (± 5.7 kcal/mol)	dG PE - dG PP (kcal/mol)	dG PE, Umbrella (kcal/mol)	dG PE, Umbrella Uncertainty (kcal/mol)	dG PP, Umbrella (kcal/mol)	dG PP, Umbrella Uncertainty (kcal/mol)	SMFM Mean Force Polyethylene (pN)	SMFM SEM Force Polyethylene (pN)	SMFM Mean Force Polypropylene (pN)	SMFM SEM Force Polypropylene (pN)	Force Polyethylene - Force Polypropylene (pN)
PepBD 1	PepBD	HWMRTWRWHMFH	-36.8		-21.1138	-27.7629	6.64914	-19.59	1.1	-15.8	1.2	361.733	33.433	319.443	10.692	42.29
PepBD 2	PepBD	RWMWHMHRQTMW	-27.7		-24.6845	-27.4068	2.72228	-21.59	1.2	-18.4	1.7	453.51	33.47	403.15	41.9964	50.36
PepBD 3	PepBD	MFWWRELHQQWR	-27		-34.1922	-23.5301	-10.662	-21.91	1.4	-17	1.4	562.197	15.0657	323.61	8.09486	238.587
PepBD 4	PepBD	MWMRHWRWHHFH	-25.9		-27.1009	-15.6979	-11.403
PepBD 5	PepBD	HRWMMDHWRSFW	-25.8		-31.2333	-19.9809	-11.2524	-22.77	1.3	-20.8	1.2	513.487	46.7045	282.643	24.4729	230.843
PepBD 6	PepBD	HRWWWDHFRLHF	-25.4		-25.5449	-27.1534	1.60851	-21.83	1.3	-19.7	1.3	362.75	39.3709	260	8.19854	102.75
EDL 1	EDL	DWMWRREFFMHR	-25.4		-25.717	-27.7629	2.04589	-20.2	1.3	-19.2	1.3	490.913	60.8419	380.39	15.967	110.523
EDL 2	EDL	HWMWRMKWNMRH	-30.3		-18.8862	-20.9823	2.09608	-19.39	1.2	-16.9	1.6	370.003	18.4304	304.79	6.77883	65.2133
MCTS 1	MCTS	KWFFEKWWMMRR	-37		-37.4546	-19.3738	-18.0808	-25.99	1.7	-17.8	1	658.997	68.5065	472	38.95	186.997
MCTS 2	MCTS	RWRYDYWWMIFF	-28.9		-23.4919	-37.4259	13.934	-20.74	1.6	-23.2	1	415	13.6634	438.953	46.5298	-23.9533
Repeat 1	Repeat	AAAAAAAAAAAA			-8.66396	-7.2347	-1.42925
Repeat 2	Repeat	EEEEEEEEEEEE			-6.48662	-3.28155	-3.20507	-4.78	1.2	-6.7	1.2	157.093	3.14355	146.803	14.2689	10.2906
Repeat 3	Repeat	LKLKLKLKLKLK			-16.6874	-13.8384	-2.84895
Random 1	Random	YIIPDMKKAYPC	-20.6	-8.9097	-17.6362	-15.7361	-1.9001
Random 2	Random	GYLCFKHPGIIT	-21.0808	-15.1162	-23.1238	-22.0626	-1.06119
Random 3	Random	KNFGDDRDTNTI	-3.7011	1.9615	-6.13767	-9.14436	3.00669
Random 4	Random	IGCPSTWEEMHV	-15.5537	-16.1758	-20.1721	-12.8681	-7.30402
Random 5	Random	WTYRMTASMRNF	-15.1	-16.4	-21.4938	-12.12	-9.3738	-20.23	1.3	-18.2	1.5	412.013	35.7037	319.387	9.34845	92.6267
MCTS 1, AlaScan	MCTS, AlaScan	KWFFEKAAAMRR			-24.4383
MCTS 2, AlaScan	MCTS, AlaScan	RWRYDYAAAIFF			-26.3815
PepBD PP 1	PepBD	WFQRHQFHWRIW		-23.6	-39.3642	-30.9775	-8.38671
PepBD PP 2	PepBD	WWQRHEFFWRTF		-35.7	-25.0478	-20.5425	-4.50526
PepBD PP 3	PepBD	WWQRHEFEFRHW		-25.5	-38.6472	-23.934	-14.7132
PepBD PP 4	PepBD	WMWHEMHTWRFR		-24.7	-36.4197	-24.8423	-11.5774

## Sheet: Aqueous PBS vs. Methanol
Polyethylene: Aqueous PBS versus 60% Methanol (in PBS)
Description	Design Type	Sequence	dG Water (kcal/mol)	dG Methanol (kcal/mol)	SMD Reduction	SMFM PBS Mean Force (pN)	SMFM PBS STD Force (pN)	SMFM Methanol Mean Force (pN)	SMFM Methanol STD Force (pN)	SMFM Reduction	CamSol Value	Mass
PepBD 2	PepBD	RWMWHMHRQTMW	-24.6845	-5.19359	0.789601	457.08	2.33	187	1.9	0.590881	0.709	1982
EDL1	EDL	DWMWRREFFMHR	-25.717	-4.51004	0.824628	481.71	1.62	224	2.1	0.53499	0.77	1993
MCTS 1	MCTS	KWFFEKWWMMRR	-37.4546	-6.54159	0.825346	697.85	1.05	150	0.29	0.785054	0.737	2027
MCTS 2	MCTS	RWRYDYWWMIFF	-23.4919	-9.7108	0.586631	408.72	0.78	216	1.3	0.471521	0.401	2065
Polypropylene: Aqueous PBS versus 60% Methanol (in PBS)
Description	Design Type	Sequence	dG Water (kcal/mol)	dG Methanol (kcal/mol)	SMD Reduction	SMFM PBS Mean Force (pN)	SMFM PBS STD Force (pN)	SMFM Methanol Mean Force (pN)	SMFM Methanol STD Force (pN)	SMFM Reduction	CamSol Value	Mass
PepBD 2	PepBD	RWMWHMHRQTMW	-27.4068	-4.17782	0.847162	400.82	1.86	193	1.4	0.518487	0.709	1982
EDL 1	EDL	DWMWRREFFMHR	-27.7629	-9.32839	0.662678	375.97	2.5	170	0.3	0.547836	0.77	1993
MCTS 1	MCTS	KWFFEKWWMMRR	-19.3738	-7.12954	0.633368	476.83	3.12	180.61	1.38	0.621228	0.737	2027
MCTS 2	MCTS	RWRYDYWWMIFF	-37.4259	-6.2739	0.840032	434.28	1.61	277.66	3.4	0.360643	0.401	2065

## Sheet: SMFM Per Peptide Data
Polyethylene 0.1% peptide density											Polypropylene 0.1% peptide density
	Trial 1			Trial 2			Trial 3					Trial 1			Trial 2			Trial 3
Description	Mean	SD	N	Mean	SD	N	Mean	SD	N		Description	Mean	SD	N	Mean	SD	N	Mean	SD	N
PepBD 1	428.58	1.63	334	326.92	0.856	500	329.7	0.97	527		PepBD 1	337.05	1.134	339	300.13	1.1	355	321.15	1.19	454
PepBD 2	518.92	4.09	350	433.13	2.154	521	408.48	3.37	426		PepBD 2	321.34	1.25	471	427.58	2.29	653	460.53	3.17	699
PepBD 3	553	2.88	478	591.85	5.2	666	542.74	2.95	996		PepBD 3	328.97	0.83	736	307.7	0.82	428	334.16	1.5	319
PepBD 4	420.55	2.68	342	568.08	7.46	622	551.83	2.37	444		PepBD 4	235.22	7.34	285	298.27	3.38	161	315	1.56	1058
PepBD 5	340.37	2.61	553	308.56	1.86	301	439.32	3.74	335		PepBD 5	264.16	3.71	451	271.5	1.99	424	244.07	0.15	731
EDL1	539.53	1.98	380	370	0.828	300	563.21	2.57	492		EDL1	410.41	2.62	379	374.81	2.51	495	355.95	3.81	680
EDL2	403.95	1.99	575	365.47	0.95	1680	340.59	0.96	509		EDL2	316.43	3.37	451	292.95	1.99	523	307	7.2	412
MCTS 1	721.76	3.92	620	522.14	2.26	515	733.09	4.33	520		MCTS 1	447.1	1.87	732	420.1	3.6	332	548.22	4.06	666
MCTS 2	388.19	0.35	640	423.32	1.91	731	433.225	0.82	665		MCTS 2	384.23	1.67	701	531.5	0.35	625	401.13	0.4	200
Polyglutamic Acid	140.71	0.63	354	151.47	1.05	553	162.34	1.12	722		Polyglutamic Acid	175.32	0.44	620	133.48	0.84	823	131.608	1.16	684
Random 5	461.89	3.38	704	431.33	2.05	645	342.82	2.33	507		Random 5	305.41	1.06	753	337.13	0.7	703	315.62	0.67	602

## Sheet: Test for unimodality
Hartigan's Dip Test for Unimodality (Distribution is unimodal if p >0.05)
Polyethylene (0.1% peptide density)
	Trial 1				Trial 2				Trial 3
Description	N	Dip Stat.	p-value	Result	N	Dip Stat.	p-value	Result	N	Dip Stat.	p-value	Result
PepBD 1	334	0.0158	0.8724	unimodal	500	0.0106	0.99	unimodal	527	0.0114	0.958	unimodal
PepBD 2	350	0.0131	0.982	unimodal	521	0.0131	0.8451	unimodal	426	0.0134	0.9197	unimodal
PepBD 3	478	0.0118	0.9656	unimodal	666	0.0111	0.8956	unimodal	996	0.0095	0.855	unimodal
PepBD 4	342	0.018	0.6653	unimodal	622	0.0076	0.9972	unimodal	444	0.0156	0.6952	unimodal
PepBD 5	553	0.0136	0.7466	unimodal	301	0.0148	0.9629	unimodal	335	0.0162	0.8424	unimodal
EDL1	380	0.0159	0.7922	unimodal	300	0.022	0.4148	unimodal	492	0.0089	0.9957	unimodal
EDL2	575	0.0122	0.8731	unimodal	1680	0.0056	0.9921	unimodal	509	0.0102	0.9911	unimodal
MCTS 1	620	0.0095	0.9902	unimodal	515	0.0142	0.742	unimodal	520	0.0138	0.7763	unimodal
MCTS 2	640	0.0086	0.993	unimodal	731	0.0074	0.9955	unimodal	665	0.0085	0.9929	unimodal
Polyglutamic Acid	354	0.0124	0.9903	unimodal	553	0.0136	0.7466	unimodal	722	0.0083	0.9922	unimodal
Random 5	704	0.0094	0.9799	unimodal	645	0.0132	0.6803	unimodal	507	0.0126	0.903	unimodal
Polypropylene (0.1% peptide density)
	Trial 1				Trial 2				Trial 3
Peptide	N	Dip Stat.	p-value	Result	N	Dip Stat.	p-value	Result	N	Dip Stat.	p-value	Result
PepBD 1	339	0.0171	0.7619	unimodal	355	0.0121	0.991	unimodal	454	0.0107	0.9912	unimodal
PepBD 2	471	0.0086	0.9972	unimodal	653	0.0098	0.9785	unimodal	699	0.0077	0.9953	unimodal
PepBD 3	736	0.0094	0.9705	unimodal	428	0.0113	0.9904	unimodal	319	0.0155	0.9138	unimodal
PepBD 4	285	0.0113	0.996	unimodal	161	0.0185	0.9873	unimodal	1058	0.0082	0.9523	unimodal
PepBD 5	451	0.0151	0.7394	unimodal	424	0.0128	0.9547	unimodal	731	0.0074	0.9958	unimodal
EDL1	379	0.0155	0.8227	unimodal	495	0.01	0.9921	unimodal	680	0.0114	0.8508	unimodal
EDL2	451	0.0107	0.9914	unimodal	523	0.0163	0.4811	unimodal	412	0.0114	0.9907	unimodal
MCTS 1	732	0.0079	0.9935	unimodal	332	0.0101	0.9969	unimodal	666	0.0086	0.9923	unimodal
MCTS 2	701	0.0086	0.9915	unimodal	625	0.0091	0.9918	unimodal	200	0.0166	0.9892	unimodal
Polyglutamic Acid	620	0.0094	0.9907	unimodal	823	0.0079	0.992	unimodal	684	0.0091	0.99	unimodal
Random 5	753	0.0097	0.9553	unimodal	703	0.0137	0.5315	unimodal	602	0.0132	0.7271	unimodal

## Sheet: SMFM Per Peptide Gaussian Fits
DESCRIPTION: Each row from left to right represents three independent trials (N=3) each trial being defined as one tip-surface pair. Plots A-V show measured pull-off forces for 11 peptide sequences with either polyethylene or polypropylene surface (11x2=22 rows, 22x3 (N=3)=66 independent plots).

## Sheet: SMFM Statistical Analysis
Peptide Description	Statistic	Polyethylene	Polypropylene	T value	threshold	p-value	Significantly different?
PepBD 1	mean	361.73	319.44	1.2	2.13	0.15	NO
	SD	57.91	18.52
PepBD 2	mean	453.51	403.15	0.94	2.13	0.2	NO
	SD	57.97	72.74
PepBD 3	mean	562.2	323.61	13.95	2.13	7.7e-05	YES
	SD	26.09	14.02
PepBD 5	mean	513.49	282.64	4.38	2.13	0.0059	YES
	SD	80.89	42.39
PepBD 6	mean	362.75	259.91	2.56	2.13	0.031	YES
	SD	68.19	14.2
EDL 1	mean	490.91	380.39	1.76	2.13	0.077	NO
	SD	105.38	27.66
EDL 2	mean	370	304.79	3.32	2.13	0.015	YES
	SD	31.92	11.74
MCTS 1	mean	659	471.84	2.38	2.13	0.038	YES
	SD	68	67.46
MCTS 2	mean	414.91	438.95	0.5	2.13	0.32	NO
	SD	23.67	80.59
Polyglutamic Acid (Repeat 2)	mean	157.09	146.8	0.7	2.13	0.26	NO
	SD	5.44	24.71
Random Sequence	mean	412.01	319.39	2.51	2.13	0.033	YES
	SD	61.84	16.19
*MCTS Design 1 as reference sequence										*Random Sequence as reference sequence
Peptide Description	Statistic	Polyethylene	T value	threshold	df	p-value	Significantly different?			Peptide Description	Statistic	Polyethylene	T value	threshold	df	p-value	Significantly different?
PepBD 1	mean	361.73	5.8	2.8	3.9	0.0049	YES			PepBD 1	mean	361.73	1.4	2.8	4	0.2277	NO
	SD	57.91									SD	57.91
	N	3									N	3
PepBD 2	mean	457.1	4	2.8	3.9	0.0172	YES			PepBD 2	mean	453.51	0.6	2.8	4	0.562	NO
	SD	2.3									SD	57.97
	N	3									N	3
PepBD 3	mean	562.2	2.3	3.5	2.58	0.1192	NO			PepBD 3	mean	562.2	3.7	2.2	2.8	0.0373	YES
	SD	26.09									SD	26.09
	N	3									N	3
PepBD 5	mean	513.49	2.38	2.81	3.89	0.0775	NO			PepBD 5	mean	513.49	1.9	2.8	3.8	0.1265	NO
	SD	80.89									SD	80.89
	N	3									N	3
PepBD 6	mean	362.75	5.33	2.78	4	0.006	YES			PepBD 6	mean	362.75	1.16	2.8	4	0.3107	NO
	SD	68.19									SD	68.19
	N	3									N	3
EDL 1	mean	481.7	2.32	2.97	3.42	0.0922	NO			EDL 1	mean	490.91	1.3	3	3.3	0.2764	NO
	SD	1.6									SD	105.38
	N	3									N	3
EDL 2	mean	370	6.66	3.29	2.3	0.0082	YES			EDL 2	mean	370	1.32	3.3	2.8	0.2846	NO
	SD	31.92									SD	31.92
	N	3									N	3
MCTS 1	mean	697.9								MCTS 1	mean	659	3.2	3.2	3	0.0485	YES
	SD	1									SD	68
	N	3									N	3
MCTS 2	mean	409	5.87	3.6	2.5	0.0165	YES			MCTS 2	mean	414.91	0.1	3.5	2.6	0.9365	NO
	SD	0.78									SD	23.67
	N	3									N	2036
Polyglutamic Acid (Repeat 2)	mean	157.09	12.77	4.1	2.1	0.005	YES			Polyglutamic Acid (Repeat 2)	mean	157.09	7.6	4	2.1	0.0142	YES
	SD	5.44									SD	5.44
	N	3									N	1629
Random 5	mean	412.01	4.65	2.8	4	0.0098	YES			Random 5	mean	412.01
	SD	61.84									SD	61.84
	N	3									N	1856

## Sheet: SMD Statistical Analysis
	t-Test: Designs have higher average affinity for polyethylene than random peptides in SMD		95% Confidence Interval Range for Affinity of Designs in SMD (kcal/mol)	Average Affinity of Designs in SMD (kcal/mol)	95% Confidence Interval Range for Affinity of Random Peptides in SMD (kcal/mol)	Average Affinity of Random Peptides in SMD (kcal/mol)
	0.0174446		3.58337	-26.9419	5.9386	-17.7127
